# Supplementary material for: High spatial resolution analysis using automated indentation mapping differentiates biomechanical properties of normal vs. degenerated articular cartilage in mice
Source: eLife. 2022 Nov 29;11:e74664. doi: 10.7554/eLife.74664 (PMC9750174; doi:10.7554/eLife.74664)
Supplement: Figure 2—source data 1. [file elife-74664-fig2-data1.zip › Figure 2source data.csv]

June-21-19, 6:29 PM	June-21-19, 6:29 PM	June-21-19, 6:29 PM	June-21-19, 6:29 PM	June-21-19, 6:29 PM	June-21-19, 6:29 PM	June-21-19, 6:29 PM	June-21-19, 6:29 PM	June-21-19, 6:29 PM	June-21-19, 6:29 PM	June-21-19, 6:29 PM	June-21-19, 6:29 PM	June-21-19, 6:29 PM	June-21-19, 6:29 PM	June-21-19, 6:29 PM	June-21-19, 6:29 PM	June-21-19, 6:29 PM	June-21-19, 6:29 PM	June-21-19, 6:29 PM	June-21-19, 6:29 PM	June-21-19, 6:29 PM	June-21-19, 6:29 PM	June-21-19, 6:29 PM
Mapping Toolbox, version: 1.3.0.3	Mapping Toolbox, version: 1.3.0.3	Mapping Toolbox, version: 1.3.0.3	Mapping Toolbox, version: 1.3.0.3	Mapping Toolbox, version: 1.3.0.3	Mapping Toolbox, version: 1.3.0.3	Mapping Toolbox, version: 1.3.0.3	Mapping Toolbox, version: 1.3.0.4	Mapping Toolbox, version: 1.3.0.5	Mapping Toolbox, version: 1.3.0.6	Mapping Toolbox, version: 1.3.0.7	Mapping Toolbox, version: 1.3.0.8	Mapping Toolbox, version: 1.3.0.9	Mapping Toolbox, version: 1.3.0.10	Mapping Toolbox, version: 1.3.0.11	Mapping Toolbox, version: 1.3.0.12	Mapping Toolbox, version: 1.3.0.13	Mapping Toolbox, version: 1.3.0.15	Mapping Toolbox, version: 1.3.0.16	Mapping Toolbox, version: 1.3.0.17	Mapping Toolbox, version: 1.3.0.18	Mapping Toolbox, version: 1.3.0.19	Mapping Toolbox, version: 1.3.0.20
NA	NA	NA	NA	NA	NA	NA
All_plot.map	All_plot.map	All_plot.map	All_plot.map	All_plot.map	All_plot.map	All_plot.map	All_plot.map	All_plot.map	All_plot.map	All_plot.map	All_plot.map	All_plot.map	All_plot.map	All_plot.map	All_plot.map	All_plot.map	All_plot.map	All_plot.map	All_plot.map	All_plot.map	All_plot.map	All_plot.map
All_plot.jpg	All_plot.jpg	All_plot.jpg	All_plot.jpg	All_plot.jpg	All_plot.jpg	All_plot.jpg	All_plot.jpg	All_plot.jpg	All_plot.jpg	All_plot.jpg	All_plot.jpg	All_plot.jpg	All_plot.jpg	All_plot.jpg	All_plot.jpg	All_plot.jpg	All_plot.jpg	All_plot.jpg	All_plot.jpg	All_plot.jpg	All_plot.jpg	All_plot.jpg
MAPPING	MAPPING	MAPPING	MAPPING	MAPPING	MAPPING	MAPPING	INDENTATION	INDENTATION	INDENTATION	INDENTATION	INDENTATION	INDENTATION	INDENTATION	INDENTATION	INDENTATION	INDENTATION	INDENTATION	INDENTATION	INDENTATION	INDENTATION	INDENTATION	INDENTATION
PixelX	PixelY	PointID	PointType	Sub-SurfaceID	ScanX(mm)	ScanY(mm)	S01_ThicknessB	S02_ThicknessB	S03_ThicknessB	S04_ThicknessB	S05_ThicknessB	S06_ThicknessB	S07_ThicknessB	S08_ThicknessB	S09_ThicknessB	S10_ThicknessB	P01_Thick	P02_Thick	P03_Thick	P04_Thick	P29_Thick	P28_Thick
815	705	1	0	Lateral	-0.162794	1.716029	0.0502	0.0572	0.0584	0.0419	0.0509	0.0505	0.0382	0.056	0.0634	0.0595	0.0587	0.0683	0.092	0.0645	0.0633	0.0613
865	705	2	0	Lateral	-0.346618	1.716029	0.0527	0.0789	0.061	0.0485	0.0644	0.0592	0.044	0.0575	0.0751	0.0606	0.0654	0.0687	0.0714	0.0625	0.0676	0.0571
815	655	3	0	Lateral	-0.162794	1.532206	0.0489	0.0611	0.0643	0.0498	0.0604	0.0607	0.0466	0.054	0.0557	0.0671	0.0566	0.0675	0.0621	0.0578	0.0628	0.0481
865	655	4	0	Lateral	-0.346618	1.532206	0.0663	0.089	0.0722	0.0569	0.0807	0.0529	0.0598	0.0662	0.0716	0.0724	0.0601	0.0562	0.0751	0.0657	0.0697	0.0479
915	655	5	0	Lateral	-0.530441	1.532206	0.0545	0.0382	0.0465	0.0498	0.0615	0.0388	0.0502	0.0506	0.0402	0.0333	0.0534	0.0709	0.0564	0.0565	0.0781	NaN
815	605	6	0	Lateral	-0.162794	1.348382	0.057	0.073	0.0763	0.055	0.0691	0.0685	0.0471	0.0692	0.0585	0.0742	0.0657	0.0774	0.0519	0.0589	0.061	0.0582
865	605	7	0	Lateral	-0.346618	1.348382	0.0703	0.0918	0.0737	0.064	0.0834	0.0638	0.0664	0.0796	0.07	0.0893	0.0657	0.0713	0.0648	0.0739	0.0725	0.0659
915	605	8	0	Lateral	-0.530441	1.348382	0.0394	0.0545	0.0393	0.0441	0.0683	NaN	0.0443	0.0445	0.0464	0.0679	0.057	0.0592	0.0582	0.0659	0.0558	0.0603
815	555	9	0	Lateral	-0.162794	1.164559	0.0598	0.0775	0.082	0.0626	0.0616	0.0637	0.0456	0.0513	0.0538	0.075	0.0807	0.0907	0.0593	0.0563	0.0689	0.0585
865	555	10	0	Lateral	-0.346618	1.164559	0.0859	0.0918	0.0766	0.0782	NaN	0.0684	0.0599	0.0665	0.073	0.0832	0.0765	0.099	0.0747	0.0679	0.0806	0.0755
915	555	11	0	Lateral	-0.530441	1.164559	0.0712	0.0857	0.0385	0.0455	0.0635	0.0484	0.0556	0.0442	0.0262	0.054	0.0525	0.0706	0.0692	0.066	0.0495	0.071
815	505	12	0	Lateral	-0.162794	0.980735	0.0744	0.0759	0.0708	0.0725	NaN	0.0547	0.0489	0.054	0.0416	0.0498	0.0793	NaN	0.0773	0.0738	0.0686	0.0763
865	505	13	0	Lateral	-0.346618	0.980735	0.0781	0.0732	0.0667	0.0724	NaN	0.058	0.058	0.0589	0.0512	0.0587	0.1147	0.0776	0.0877	0.0776	0.0798	0.0761
915	505	14	0	Lateral	-0.530441	0.980735	0.0665	0.0679	0.0388	0.0474	NaN	0.0507	0.0485	0.0438	0.0458	0.0463	0.0701	0.07	0.0749	0.0648	0.0798	NaN
465	755	1	0	Medial	1.123971	1.899853	0.0354	0.0366	0.0328	0.0333	0.0399	0.0336	0.0325	0.0414	0.0404	0.0458	0.0497	0.0512	0.0619	0.0555	0.0577	0.0472
415	755	2	0	Medial	1.307794	1.899853	NaN	0.0314	0.0399	0.0342	0.032	0.0315	0.0281	0.0395	0.0454	0.0407	0.05	0.0448	0.0629	0.0557	0.0512	0.0482
465	705	3	0	Medial	1.123971	1.716029	0.0382	0.0411	0.0364	0.0354	0.0409	0.0423	0.0333	0.045	0.0342	0.0408	0.058	0.0653	0.0541	0.048	0.0525	0.0462
415	705	4	0	Medial	1.307794	1.716029	0.0365	0.0421	0.0333	0.0319	0.0357	0.0327	0.0323	0.0459	0.0415	0.0418	0.0637	0.0456	0.0595	0.0545	0.0559	0.0434
365	705	5	0	Medial	1.491618	1.716029	NaN	0.0306	0.0408	0.0316	0.0301	0.0388	0.0407	0.043	0.0387	0.0493	0.048	0.0546	0.056	0.0546	0.0474	0.0416
465	655	6	0	Medial	1.123971	1.532206	0.0277	0.0374	0.037	0.0374	0.037	0.0355	0.0362	0.0451	0.0379	0.0371	0.0553	0.0561	0.0556	0.0528	0.0583	0.0535
415	655	7	0	Medial	1.307794	1.532206	0.025	0.0335	0.0346	0.0371	0.0421	0.0309	0.0364	0.0506	0.0399	0.0415	0.0661	0.0463	0.0539	0.0487	0.0565	0.0465
365	655	8	0	Medial	1.491618	1.532206	0.0348	0.0404	0.0316	0.0438	0.0322	0.0406	0.0347	0.0473	0.0384	0.0538	0.0418	0.0437	0.0576	0.0453	0.0537	0.0466
465	605	9	0	Medial	1.123971	1.348382	0.0461	0.0437	0.036	0.0474	0.0366	0.0384	0.0391	0.0575	0.0355	0.0385	0.0689	0.0636	0.06	0.0571	0.064	0.0572
415	605	10	0	Medial	1.307794	1.348382	0.0348	0.0379	0.034	0.0369	0.0364	0.0372	0.0476	0.0516	0.0435	0.0412	0.0604	0.0583	0.0538	0.0507	0.0527	0.0493
365	605	11	0	Medial	1.491618	1.348382	0.0285	0.0288	0.0298	0.0463	0.0375	0.0368	0.0387	0.0398	0.0461	0.06	0.0439	0.0529	0.0448	0.0477	0.0534	0.0467
465	555	12	0	Medial	1.123971	1.164559	0.0468	0.0465	0.0393	0.036	0.0363	0.0387	0.0463	0.0454	0.0392	NaN	0.0749	0.0752	0.0501	0.0571	0.0602	0.0552
415	555	13	0	Medial	1.307794	1.164559	0.0388	0.0352	0.0382	0.0415	0.0421	0.0371	0.0504	0.0418	0.0387	0.0368	0.0702	0.0659	0.0473	0.0588	0.0577	0.0575
365	555	14	0	Medial	1.491618	1.164559	0.0358	0.0421	0.034	0.0515	0.0394	0.0408	0.0398	0.0437	0.0433	0.0469	0.0551	0.0596	0.0509	0.0548	0.0574	0.0513
465	505	15	0	Medial	1.123971	0.980735	0.0398	0.0443	0.0406	0.0493	0.0505	0.0427	0.0462	0.0425	0.0359	0.0483	0.077	0.0922	0.0582	0.0674	0.0684	0.0641
415	505	16	0	Medial	1.307794	0.980735	0.0418	0.039	0.0413	0.0426	0.0471	0.0415	0.0437	0.0511	0.0374	0.0418	0.0646	0.0742	0.054	0.0616	0.0616	0.0534
365	505	17	0	Medial	1.491618	0.980735	0.0361	0.04	0.0586	0.0454	0.0658	0.0422	0.0408	0.0397	0.0356	0.0429	0.0631	0.0785	0.0678	0.0571	0.0646	0.0467
768	260	Reference1	2		0.01	0.08
564	260	Reference2	2		0.76	0.08
804	776	19	1	Lateral
784	758	20	1	Lateral
770	728	21	1	Lateral
766	704	22	1	Lateral
760	642	24	1	Lateral
760	594	25	1	Lateral
760	556	26	1	Lateral
762	514	27	1	Lateral
780	476	28	1	Lateral
790	468	29	1	Lateral
806	456	30	1	Lateral
838	448	31	1	Lateral
870	446	32	1	Lateral
906	452	33	1	Lateral
940	466	34	1	Lateral
956	482	35	1	Lateral
970	538	36	1	Lateral
968	574	37	1	Lateral
964	602	38	1	Lateral
958	644	39	1	Lateral
950	670	40	1	Lateral
942	706	41	1	Lateral
932	724	42	1	Lateral
912	768	43	1	Lateral
890	778	44	1	Lateral
866	784	45	1	Lateral
310	486	1	1	Medial
324	466	2	1	Medial
346	448	3	1	Medial
368	436	4	1	Medial
388	432	5	1	Medial
410	430	6	1	Medial
436	430	7	1	Medial
456	442	8	1	Medial
474	450	9	1	Medial
492	468	10	1	Medial
504	484	11	1	Medial
512	502	12	1	Medial
512	556	13	1	Medial
512	586	14	1	Medial
510	604	15	1	Medial
510	626	16	1	Medial
510	656	17	1	Medial
510	682	18	1	Medial
510	704	19	1	Medial
510	738	20	1	Medial
510	754	21	1	Medial
510	774	22	1	Medial
504	790	23	1	Medial
488	802	24	1	Medial
464	808	25	1	Medial
428	810	26	1	Medial
410	808	27	1	Medial
386	798	28	1	Medial
368	778	29	1	Medial
346	748	30	1	Medial
326	694	31	1	Medial
314	632	32	1	Medial
304	588	33	1	Medial
302	540	34	1	Medial
302	510	35	1	Medial
