# Supplementary material for: High spatial resolution analysis using automated indentation mapping differentiates biomechanical properties of normal vs. degenerated articular cartilage in mice
Source: eLife. 2022 Nov 29;11:e74664. doi: 10.7554/eLife.74664 (PMC9750174; doi:10.7554/eLife.74664)
Supplement: Figure 4—source data 1. [file elife-74664-fig4-data1.zip]

Archive with 1 entries (1 files):
- Figure 1source data.csv
