# Supplementary material for: High spatial resolution analysis using automated indentation mapping differentiates biomechanical properties of normal vs. degenerated articular cartilage in mice
Source: eLife. 2022 Nov 29;11:e74664. doi: 10.7554/eLife.74664 (PMC9750174; doi:10.7554/eLife.74664)
Supplement: Figure 4—source data 1. [file elife-74664-fig4-data1.zip › Figure 1source data.csv]

June-21-19, 6:29 PM	June-21-19, 6:29 PM	June-21-19, 6:29 PM	June-21-19, 6:29 PM	June-21-19, 6:29 PM	June-21-19, 6:29 PM	June-21-19, 6:29 PM	June-21-19, 6:29 PM	June-21-19, 6:29 PM	June-21-19, 6:29 PM	June-21-19, 6:29 PM	June-21-19, 6:29 PM	June-21-19, 6:29 PM	June-21-19, 6:29 PM	June-21-19, 6:29 PM	June-21-19, 6:29 PM	June-21-19, 6:29 PM	June-21-19, 6:29 PM	June-21-19, 6:29 PM	June-21-19, 6:29 PM	June-21-19, 6:29 PM	June-21-19, 6:29 PM	June-21-19, 6:29 PM
Mapping Toolbox, version: 1.3.0.3	Mapping Toolbox, version: 1.3.0.3	Mapping Toolbox, version: 1.3.0.3	Mapping Toolbox, version: 1.3.0.3	Mapping Toolbox, version: 1.3.0.3	Mapping Toolbox, version: 1.3.0.3	Mapping Toolbox, version: 1.3.0.3	Mapping Toolbox, version: 1.3.0.4	Mapping Toolbox, version: 1.3.0.5	Mapping Toolbox, version: 1.3.0.6	Mapping Toolbox, version: 1.3.0.7	Mapping Toolbox, version: 1.3.0.8	Mapping Toolbox, version: 1.3.0.9	Mapping Toolbox, version: 1.3.0.10	Mapping Toolbox, version: 1.3.0.11	Mapping Toolbox, version: 1.3.0.12	Mapping Toolbox, version: 1.3.0.13	Mapping Toolbox, version: 1.3.0.15	Mapping Toolbox, version: 1.3.0.16	Mapping Toolbox, version: 1.3.0.17	Mapping Toolbox, version: 1.3.0.18	Mapping Toolbox, version: 1.3.0.19	Mapping Toolbox, version: 1.3.0.20
NA	NA	NA	NA	NA	NA	NA
All_plot.map	All_plot.map	All_plot.map	All_plot.map	All_plot.map	All_plot.map	All_plot.map	All_plot.map	All_plot.map	All_plot.map	All_plot.map	All_plot.map	All_plot.map	All_plot.map	All_plot.map	All_plot.map	All_plot.map	All_plot.map	All_plot.map	All_plot.map	All_plot.map	All_plot.map	All_plot.map
All_plot.jpg	All_plot.jpg	All_plot.jpg	All_plot.jpg	All_plot.jpg	All_plot.jpg	All_plot.jpg	All_plot.jpg	All_plot.jpg	All_plot.jpg	All_plot.jpg	All_plot.jpg	All_plot.jpg	All_plot.jpg	All_plot.jpg	All_plot.jpg	All_plot.jpg	All_plot.jpg	All_plot.jpg	All_plot.jpg	All_plot.jpg	All_plot.jpg	All_plot.jpg
MAPPING	MAPPING	MAPPING	MAPPING	MAPPING	MAPPING	MAPPING	INDENTATION	INDENTATION	INDENTATION	INDENTATION	INDENTATION	INDENTATION	INDENTATION	INDENTATION	INDENTATION	INDENTATION	INDENTATION	INDENTATION	INDENTATION	INDENTATION	INDENTATION	INDENTATION
PixelX	PixelY	PointID	PointType	Sub-SurfaceID	ScanX(mm)	ScanY(mm)	S01_InstModulus	S02_InstModulus	S03_InstModulus	S04_InstModulus	S05_InstModulus	S06_InstModulus	S07_InstModulus	S08_InstModulus	S09_InstModulus	S10_InstModulus	P01_IM_20	P02_IM20	P03_IM20	P04_IM20	P29_IM20	P28_IM20
815	705	1	0	Lateral	-0.162794	1.716029	8.1873	8.6219	16.4346	12.985	13.5321	13.8853	10.823	12.1455	9.2876	16.1744	7.7677	11.5039	20.5313	10.6034	9.0163	9.9745
865	705	2	0	Lateral	-0.346618	1.716029	9.7315	12.1075	11.6035	17.253	14.8471	12.6951	8.8694	11.9698	5.963	12.729	21.6839	7.5717	11.4025	10.56	4.9678	8.0592
815	655	3	0	Lateral	-0.162794	1.532206	8.0187	10.3456	10.049	9.0905	17.5644	15.0301	7.9676	9.6978	4.6565	9.2744	10.3916	5.9664	8.5914	11.9254	7.4862	6.4058
865	655	4	0	Lateral	-0.346618	1.532206	10.9826	12.5165	12.6377	12.0482	13.698	11.8851	13.786	10.2709	6.7727	14.5165	12.8482	12.8398	17.6264	11.6293	NaN	7.2991
915	655	5	0	Lateral	-0.530441	1.532206	12.1582	6.5839	14.4172	6.33	13.1655	1.57	10.6924	13.9266	4.415	9.5336	4.6758	4.455	11.5637	5.6596	2.6251	NaN
815	605	6	0	Lateral	-0.162794	1.348382	4.8005	7.9778	15.8973	13.5095	13.6484	11.6681	3.5901	6.9115	9.2771	8.3889	7.8562	10.4448	5.2327	9.7955	4.1817	4.7161
865	605	7	0	Lateral	-0.346618	1.348382	5.8036	11.7373	10.2217	11.5944	9.2002	7.5193	10.2483	10.7035	8.9644	13.2219	12.6066	11.9841	11.0214	7.1989	6.0978	7.1814
915	605	8	0	Lateral	-0.530441	1.348382	10.7674	4.7971	12.5593	5.0231	15.9375	NaN	14.0159	12.3383	11.655	14.362	8.584	7.5625	7.7453	6.5493	2.663	3.7361
815	555	9	0	Lateral	-0.162794	1.164559	8.1075	9.3866	13.4094	10.514	3.1677	9.3926	6.0484	7.3937	9.3569	12.302	9.4038	10.9928	6.1929	7.1455	5.8307	5.979
865	555	10	0	Lateral	-0.346618	1.164559	5.6715	13.8333	10.6378	10.1898	NaN	11.4994	8.3261	6.8081	11.8769	12.2625	16.1239	12.3909	9.5649	9.4862	6.6724	7.8359
915	555	11	0	Lateral	-0.530441	1.164559	7.842	11.4756	10.7225	7.0242	18.882	15.4203	15.4172	9.5417	2.4335	12.4965	8.613	14.0894	10.3855	2.8982	2.9704	2.9697
815	505	12	0	Lateral	-0.162794	0.980735	8.2277	13.6749	9.293	11.4093	NaN	14.3622	6.95	7.9098	12.877	12.5218	9.2283	NaN	10.4364	8.3111	6.1518	6.8043
865	505	13	0	Lateral	-0.346618	0.980735	7.2845	10.0456	10.5111	9.5474	NaN	13.7836	8.577	11.4952	13.3559	11.9858	12.7704	7.2959	11.7821	11.1736	8.0922	6.9574
915	505	14	0	Lateral	-0.530441	0.980735	9.8568	10.8042	14.5778	7.7022	NaN	19.9644	16.4437	15.5538	6.3859	16.3098	17.0056	8.2989	12.513	2.9188	5.3601	NaN
465	755	1	0	Medial	1.123971	1.899853	26.5266	11.503	15.4979	17.2161	17.6904	20.8214	14.6693	22.8083	23.0812	24.9435	6.6417	9.9175	13.6537	10.4184	12.1735	9.09
415	755	2	0	Medial	1.307794	1.899853	NaN	18.7052	24.6517	22.5512	25.4242	25.5944	19.0675	28.2915	18.7485	28.8172	3.4319	4.913	10.7244	9.0023	11.5378	7.5104
465	705	3	0	Medial	1.123971	1.716029	18.449	11.1182	17.9761	22.7003	20.8677	26.4064	17.5657	18.0395	19.4802	25.993	9.9404	12.7601	9.4477	8.2647	11.9552	7.2842
415	705	4	0	Medial	1.307794	1.716029	28.7519	19.1289	20.7672	25.8621	23.5085	17.8884	10.9545	18.2577	17.5737	28.89	4.8584	5.2893	10.5506	8.6246	6.049	5.9373
365	705	5	0	Medial	1.491618	1.716029	NaN	24.2854	26.5795	18.2239	21.4662	23.3734	23.8307	14.6806	15.4101	13.5208	9.2922	18.6701	11.2113	11.878	7.9696	4.1171
465	655	6	0	Medial	1.123971	1.532206	14.6766	9.4342	19.4179	21.2982	16.6313	20.3488	19.9747	9.0296	13.4007	8.5918	9.3939	7.4743	11.8193	6.8514	9.9235	2.1763
415	655	7	0	Medial	1.307794	1.532206	17.5552	16.9989	29.2157	25.6075	27.4717	25.6867	24.4241	27.5836	16.8877	31.843	13.6165	5.8926	12.9905	6.2813	6.9778	1.2499
365	655	8	0	Medial	1.491618	1.532206	24.6816	20.4307	22.7764	22.7159	18.3367	19.7482	14.9504	18.6608	11.8461	15.3605	3.3624	9.8354	12.8434	11.6564	4.2034	4.7113
465	605	9	0	Medial	1.123971	1.348382	24.243	12.3855	24.4675	24.3554	18.8117	24.3955	21.921	14.7305	14.0423	8.0916	9.3734	11.5679	11.0772	16.8992	8.9135	7.4734
415	605	10	0	Medial	1.307794	1.348382	22.3655	19.4002	22.0925	25.9204	21.788	20.8788	18.1829	22.0695	15.5003	25.1595	9.9296	7.7142	9.6096	4.0573	5.4778	3.0202
365	605	11	0	Medial	1.491618	1.348382	17.1589	12.6091	24.6784	17.2024	24.1098	21.8292	10.7412	11.3697	14.0238	14.7555	9.1291	10.6254	2.1136	5.9223	2.4303	3.0636
465	555	12	0	Medial	1.123971	1.164559	18.6107	18.2391	22.8056	19.7235	13.0876	13.9411	19.9813	16.8932	11.635	NaN	11.6676	9.005	9.5123	10.4728	10.4306	10.7134
415	555	13	0	Medial	1.307794	1.164559	21.6712	21.1491	27.9664	18.8996	18.6563	19.2468	15.1873	21.9006	16.1044	19.4645	15.3622	11.2267	6.1253	7.6524	4.7223	4.6881
365	555	14	0	Medial	1.491618	1.164559	16.5484	23.0404	23.6645	24.8623	18.9712	22.7518	10.8344	17.3508	14.6021	15.7412	10.8481	10.1938	5.4901	6.0813	4.1037	4.4271
465	505	15	0	Medial	1.123971	0.980735	20.8363	20.004	23.2024	21.4002	21.1816	17.9801	16.6455	15.5073	17.3584	10.2621	11.7172	17.6888	7.8144	10.3372	12.1169	10.9487
415	505	16	0	Medial	1.307794	0.980735	16.4497	17.4402	23.403	21.1436	20.1985	19.0822	15.5077	17.1705	16.9072	20.4061	10.574	13.769	8.257	19.5338	8.6079	1.5994
365	505	17	0	Medial	1.491618	0.980735	12.9333	22.827	24.2286	18.7289	25.4585	23.5932	13.9545	15.6147	15.3616	19.2142	12.7111	10.8332	8.73	4.2805	4.8839	4.6759
768	260	Reference1	2		0.01	0.08
564	260	Reference2	2		0.76	0.08
804	776	19	1	Lateral
784	758	20	1	Lateral
770	728	21	1	Lateral
766	704	22	1	Lateral
760	642	24	1	Lateral
760	594	25	1	Lateral
760	556	26	1	Lateral
762	514	27	1	Lateral
780	476	28	1	Lateral
790	468	29	1	Lateral
806	456	30	1	Lateral
838	448	31	1	Lateral
870	446	32	1	Lateral
906	452	33	1	Lateral
940	466	34	1	Lateral
956	482	35	1	Lateral
970	538	36	1	Lateral
968	574	37	1	Lateral
964	602	38	1	Lateral
958	644	39	1	Lateral
950	670	40	1	Lateral
942	706	41	1	Lateral
932	724	42	1	Lateral
912	768	43	1	Lateral
890	778	44	1	Lateral
866	784	45	1	Lateral
310	486	1	1	Medial
324	466	2	1	Medial
346	448	3	1	Medial
368	436	4	1	Medial
388	432	5	1	Medial
410	430	6	1	Medial
436	430	7	1	Medial
456	442	8	1	Medial
474	450	9	1	Medial
492	468	10	1	Medial
504	484	11	1	Medial
512	502	12	1	Medial
512	556	13	1	Medial
512	586	14	1	Medial
510	604	15	1	Medial
510	626	16	1	Medial
510	656	17	1	Medial
510	682	18	1	Medial
510	704	19	1	Medial
510	738	20	1	Medial
510	754	21	1	Medial
510	774	22	1	Medial
504	790	23	1	Medial
488	802	24	1	Medial
464	808	25	1	Medial
428	810	26	1	Medial
410	808	27	1	Medial
386	798	28	1	Medial
368	778	29	1	Medial
346	748	30	1	Medial
326	694	31	1	Medial
314	632	32	1	Medial
304	588	33	1	Medial
302	540	34	1	Medial
302	510	35	1	Medial
